# Supplementary material for: Natural Disasters as a Maternal Prenatal Stressor and Children’s Neurodevelopment: A Systematic Review
Source: Behav Sci (Basel). 2024 Nov 6;14(11):1054. doi: 10.3390/bs14111054 (PMC11590888; doi:10.3390/bs14111054)
Supplement: Supplementary file 1 [file behavsci-14-01054-s001.zip]

Archive with 1 entries (1 files):
- behavsci-3298642-supplementary.pdf
